# Supplementary material for: Globally reduced N6-methyladenosine (m6A) in C9ORF72-ALS/FTD dysregulates RNA metabolism and contributes to neurodegeneration
Source: Nat Neurosci. Author manuscript; Available in PMC 2024 Aug 29. (PMC11361766; doi:10.1038/s41593-023-01374-9)
Supplement: Supplementary Tables [file NIHMS2016202-supplement-Supplementary_Tables.xlsx]

## Sheet: Table S1 - Demo of lympho
Supplementary Table 1: Demographic information for lymphoblast lines.
Cell line ID	Description	Age at sampling	Gender	Source
ND14296	Control	55	Male	Coriell Institute
ND24312	Control	50	Female	Coriell Institute
38476	Control	NA	Male	John Ravits1		1. Lagier-Tourenne, C. et al. Targeted degradation of sense and antisense C9orf72 RNA foci as therapy for ALS and frontotemporal degeneration. Proc Natl Acad Sci U S A 110, E4530-9 (2013).
ND11058	Control	68	Female	Coriell Institute
ND11519	Control	73	Female	Coriell Institute
ND13332	Control	80	Male	Coriell Institute
ND11411	C9ORF72-ALS	54	Male	Coriell Institute
ND12455	C9ORF72-ALS	81	Male	Coriell Institute
ND12754	C9ORF72-ALS	70	Female	Coriell Institute
ND11548	C9ORF72-ALS	69	Male	Coriell Institute
ND13682	C9ORF72-ALS	59	Male	Coriell Institute

## Sheet: Table S2 - Demo of iPSC
Supplementary Table 2: Demographic information for iPSC lines.
	iPSC line name	Clinical Diagnosis	Age at sampling	Gender	Source
Ctrl-1	EDi037-A	Non-neurologic control	79	Male	Cedars-Sinai iPSC Core
Ctrl-2	EDi036-A	Non-neurologic control	79	Female	Cedars-Sinai iPSC Core
Ctrl-3	CS6EFYiCTR	Non-neurologic control	50	Female	Cedars-Sinai iPSC Core
Ctrl-4	CS2AE8iCTR	Non-neurologic control	50	Female	Cedars-Sinai iPSC Core
Ctrl-5	CS8PAAiCTR	Non-neurologic control	58	Female	Cedars-Sinai iPSC Core
Ctrl-6	59-1	Isogenic correction of OXC9-02	62	Female	Kevin Talbot2		2. Ababneh, N.A. et al. Correction of amyotrophic lateral sclerosis related phenotypes in induced pluripotent stem cell-derived motor neurons carrying a hexanucleotide expansion mutation in C9orf72 by CRISPR/Cas9 genome editing using homology-directed repair. Hum Mol Genet 29, 2200-2217 (2020).
C9-1	CS7VCZiALS	C9orf72 repeat expansion	64	Male	Cedars-Sinai iPSC Core
C9-2	CS2GCTiALS	C9orf72 repeat expansion	64	Female	Cedars-Sinai iPSC Core
C9-3	CS0NKCiALS	C9orf72 repeat expansion	52	Female	Cedars-Sinai iPSC Core
C9-4	C89YHNiALS	C9orf72 repeat expansion	65	Female	Cedars-Sinai iPSC Core
C9-5	CS0BUUiALS	C9orf72 repeat expansion	63	Female	Cedars-Sinai iPSC Core
C9-6	OXC9-02	C9orf72 repeat expansion	62	Female	Kevin Talbot2

## Sheet: Table S3 - Demo of postmortem
Supplementary Table 3: Demographic information for frozen postmortem tissues.
Tissue ID	Patient GUID	Clinical Diagnosis	Gene mutation	Age at sampling	Gender
Control-1	JHU100	Non-neurologic control	NA	52	Female
Control-2	JHU101	Non-neurologic control	NA	70	Female
Control-3	JHU108	Non-neurologic control	NA	72	Male
Control-4	JHU123	Non-neurologic control	NA	52	Male
Control-5	JHU124	Non-neurologic control	NA	85	Male
Control-6	JHU129	Non-neurologic control	NA	63	Female
C9-ALS-1	JHU22	fALS	C9ORF72 repeat expansion	66	Male
C9-ALS-2	JHU88	fALS/FTD	C9ORF72 repeat expansion	59	Male
C9-ALS-3	JHU92	fALS	C9ORF72 repeat expansion	72	Male
C9-ALS-4	JHU19	fALS	C9ORF72 repeat expansion	52	Male
C9-ALS-5	JHU119	fALS/FTD	C9ORF72 repeat expansion	61	Female
C9-ALS-6	JHU120	fALS	C9ORF72 repeat expansion	68	Female
sALS-1	JHU5	sALS	NA	67	Female
sALS-2	JHU6	sALS	NA	50	Female
sALS-3	JHU45	sALS	NA	56	Female
sALS-4	JHU87	sALS	NA	69	Female
sALS-5	JHU102	sALS	NA	72	Female
sALS-6	JHU107	sALS	NA	69	Male
sALS-7	JHU113	sALS	NA	67	Female

## Sheet: Table S4 - Demo of FFPE
Supplementary Table 4: Demographic information for formalin-fixed paraffin embedded (FFPE) tissue slides of temporal cortex.
Tissue ID	Patient GUID	Clinical Diagnosis	Age at time of collection	Gender
Control-4	JHU123	Non-neurologic control	52	Male
Control-5	JHU124	Non-neurologic control	85	Male
Control-6	JHU129	Non-neurologic control	63	Female
C9-ALS-2	JHU88	fALS/FTD	59	Male
C9-ALS-3	JHU92	fALS	72	Male
C9-ALS-5	JHU119	fALS/FTD	61	Female

## Sheet: Table S5 - qPCR primers
Table S6. Sequences of qPCR primers and RT primer for antisense C9.
Name	Forward primer sequence (5′-3′)	Reverse primer sequence (5′-3′)	Probe	Reverse transcription primer	Citations
HPRT1	TGACACTGGCAAAACAATGCA	GGTCCTTTTCACCAGCAAGCT			Wang et al 2014
METTL3	CAAGCTGCACTTCAGACGAA	GCTTGGCGTGTGGTCTTT			Lin et al 2016, Liu et al 2014
METTL14	AGAAACTTGCAGGGCTTCCT	TCTTCTTCATATGGCAAATTTTCTT			Lin et al 2016, Liu et al 2014
YTHDC1	CTAAGTCGGCTCATCTCA	GGTTCCACATTCAAGTTCA			Zhang et al 2020
GAPDH	GAGTCAACGGATTTGGTCGT	TTGATTTTGGAGGGATCTCG
FAM222A	GAGACAATCCCTCCACCTCG	GCTGCAGCCTGTCTTTGTTG
FEM1A	GAAGCACCAGACCGTCTACC	ATAGCGGCCCACGTTTGTG
GRIN2A	GAAGCTGGACGCTTTCATCT	AGGGCAATTCCATAACCGG
FGF18	ACGATGTGAGCCGTAAGCAG	ATACTTGTCCCCATCCTCGC
SYNDIG1	CCAAAGACAGCCTCGAGTAC	GGGGCATCATGAGGAAATTG
SHANK2	CATGCTGATCGACATCATGG	TAAAGCACCTTCGGTTTCGG
CACNA1C	GCCATCTCTGGAGATCTCAC	CGCTTTGGTAGTAGCTGACG
SMARCA1	CCATCTCTCCGTGTCATTTGT	CCACTCTCCTGGCATCATTT
ERCC-00170	ATAAGTGAGGCAGACAGG	TCGTGGAAGAGTTGCTAC
Nluc	GTCCGTAACTCCGATCCAAAG	TGCCATAGTGCAGGATCACCT			Cheng et al 2019
Gluc	CGACATTCCTGAGATTCCTGG	TTGAGCAGGTCAGAACACTG			NEB #E1610S
Cluc	TCTCTGGCCTCTGTGGAGAT	AACCGTCAAACTCCTGGTTG			NEB #E1610S
MAP2	CCAATGGATTCCCATACAGG	CTGCTACAGCCTCAGCAGTG
PSD95	TCGGTGACGACCCATCCAT	GCACGTCCACTTCATTTACAAAC
TUBB3	AACGAGGCCTCTTCTCACAA	CCTCCGTCTAGTGACCCTTG
C9ORF72 intron 1	TCGCTGAGGGTGAACAAGAA	GCGCGCGACTCCTGAGT	AAACAACCGCAGCCTGTAGCAAGCTC		Cheng et al 2019
C9ORF72 intron antisense	GAGTTCCAGAGCTTGCTACAG	CGACTGGAGCACGAGGACACTG	CTGCGGTTGTTTCCCTCCTTGTTT	CGACTGGAGCACGAGGACACTGAcgctgagggtgaacaagaa	Jiang et al 2016
C9ORF72 Exon2 (total C9 mRNA)	TGTGACAGTTGGAATGCAGTGA	GCCACTTAAAGCAATCTCTGTCTTG	TCGACTCTTTGCCCACCGCCA		Wang et al 2021
ACTB TaqMan qPCR primers	Hs.PT.56a.40703009.g

## Sheet: Table S6 - Demographic
Patient GUID	Clinical Diagnosis	Age at Sampling	Gender
00iCTR-n1/2	Non-neurologic control	6	Male
25iCTR-n1/2	Non-neurologic control	NA	NA
83iCTR-n1/2	Non-neurologic control	21	Female
NEUEU392AE8	Non-neurologic control	50	Female
NEUYM205MRL	Non-neurologic control	60	Male
NEUFE306EFY	Non-neurologic control	59	Female
NEURJ861MMD	Non-neurologic control	59	Female
NEUEY565NWT	Non-neurologic control	53	Female
NEUFZ508VBV	Non-neurologic control	43	Female
NEUVZ050YX7	Non-neurologic control	49	Male
NEUDM126GNG	Non-neurologic control	55	Female
NEUAJ928PAA	Non-neurologic control	58	Female
NEUPH301NNX	Non-neurologic control	71	Male
NEUJX341NDP	Non-neurologic control	35	Female
NEUCV809LL4	Non-neurologic control	50	Female
NEUNW343RXP	Non-neurologic control	71	Male
NEUCA748GF2	Non-neurologic control	28	Female
NEUUV825HYF	Non-neurologic control	72	Female
NEUJH290RH7	Non-neurologic control	70	Female
NEUCV136DHM	Non-neurologic control	62	Male
NEUWT164JRQ	Non-neurologic control	68	Female
NEUKW131XJ2	Non-neurologic control	47	Female
NEUAJ025JC3	Non-neurologic control	48	Female
28iALS-n1/2	C9orf72 repeat expansion	47	Male
29iALS-n1/2	C9orf72 repeat expansion	47	Male
30iALS-n1/2	C9orf72 repeat expansion	51	Female
52iALS-n1/2	C9orf72 repeat expansion	48	Male
NEUEM720BUU	C9orf72 repeat expansion	63	Female
NEUDT709YHN	C9orf72 repeat expansion	65	Female
NEUTN952DDG	C9orf72 repeat expansion	57	Female
NEUNL415AFW	C9orf72 repeat expansion	58	Female
NEUYY225MNZ	C9orf72 repeat expansion	51	Female
NEUEN476CLW	C9orf72 repeat expansion	52	Male
NEUAB000NKC	C9orf72 repeat expansion	52	Female
NEUDE902GCT	C9orf72 repeat expansion	64	Female
NEUWD538KT3	C9orf72 repeat expansion	60	Male
NEUVX902YNL	C9orf72 repeat expansion	60	Male
NEUFV237VCZ	C9orf72 repeat expansion	64	Male
NEUCE965ZGK	C9orf72 repeat expansion	53	Female
NEUPK546ZLD	C9orf72 repeat expansion	NA	Female
NEUVW680LPK	C9orf72 repeat expansion	67	Male
NEUJC191RLE	sALS	42	Male
NEUPR357AUF	sALS	66	Female
NEUDP155HFH	sALS	54	Male
NEUAX665ZHY	sALS	64	Male
NEUHW530WD8	sALS	59	Male
NEUGW340YEB	sALS	61	Female
NEUJY536DKF	sALS	61	Male
NEULA777DBT	sALS	66	Male
NEUYY878JGP	sALS	61	Male
NEUCB613CA9	sALS	39	Male
NEUAT234RK6	sALS	69	Male
NEULD354RZB	sALS	62	Male
NEUBD288RXQ	sALS	52	Male
NEUWJ389FC7	sALS	61	Male
NEURJ362MXH	sALS	60	Female
NEUHL999WWT	sALS	61	Male
NEUWH380YHV	sALS	30	Male
NEUEN017PCJ	sALS	53	Male
NEULZ548ZXV	sALS	48	Female
NEUZP278MR4	sALS	54	Male
NEUMN922PMZ	sALS	42	Male
NEUHV216EHA	sALS	43	Male
NEUNG326MFP	sALS	67	Male
NEURX315DYH	sALS	76	Male
NEUVW999FP9	sALS	41	Male
NEULP998KDJ	sALS	68	Male
NEUHG644RYB	sALS	60	Male
NEUHB491NGF	sALS	48	Male
NEUDG272XWC	sALS	37	Male
NEUTB230DA3	sALS	62	Male
NEUCF538BRM	sALS	51	Male
NEUZN936HJ9	sALS	61	Male
NEUYH924UCE	sALS	49	Male
NEUGR121TFD	sALS	43	Male
NEUJX780XXK	sALS	64	Male
NEUZX847VWV	sALS	56	Male
NEUTU360YJY	sALS	67	Male
NEUZV656DD1	sALS	37	Male
NEUVR636VTP	sALS	44	Male
NEUJH197AK2	sALS	64	Male
NEUBA169GXD	sALS	68	Male
NEUXV122FN3	sALS	58	Male
NEUMY871DGF	sALS	62	Male
NEUGD965XVD	sALS	32	Male
NEUBC998WWB	sALS	66	Male
NEUHW590KBH	sALS	59	Female
NEUAF553MJ3	sALS	70	Female
NEUYK029WUU	sALS	64	Female
NEURR881FKY	sALS	75	Male
NEUME498PCJ	sALS	72	Male
NEUEK191WYC	sALS	77	Male
NEULY177TTN	sALS	63	Male
NEUUE852BB1	sALS	70	Male
NEUZX521TKK	sALS	73	Male
NEUCN596RR3	sALS	59	Female
NEUTJ613AH9	sALS	50	Female
NEUAG603XLK	sALS	55	Female
NEULL588ALG	sALS	70	Male
NEUGP781PDU	sALS	66	Male
NEUJA666PYD	sALS	69	Female
NEURX909UL6	sALS	69	Female
NEUBY734PFR	sALS	72	Female
NEUNA248WXL	sALS	72	Female
NEUJA217MTJ	sALS	65	Female
NEUFB989DT1	sALS	49	Female
NEUHZ302VU4	sALS	57	Female
NEUEU558MNK	sALS	70	Female
NEUVL876PUV	sALS	50	Female
NEUVF888UHM	sALS	57	Female
NEUZT557DHF	sALS	55	Female
NEUYL008GM4	sALS	54	Female
NEUEB422WW0	sALS	45	Female
NEUBD218YR3	sALS	59	Male
NEUAW157NMJ	sALS	51	Male
NEUTA689LN5	sALS	46	Female
NEUVN746WKV	sALS	46	Female
NEUAM655HF7	sALS	46	Female
NEUCU245GBQ	sALS	53	Male
NEUPR600MBU	sALS	66	Female
NEUGW326BRV	sALS	75	Female
NEUPN525XEW	sALS	57	Female
NEUDG000ZG5	sALS	71	Female
NEURA639MK8	sALS	59	Female
NEUKD025JPF	sALS	54	Female
NEUXP595FFP	sALS	40	Female
NEUTD713DE3	sALS	44	Female
NEUGE540TC4	sALS	79	Female
NEUDD018KAH	sALS	66	Female
NEUXX361RUG	sALS	68	Female
NEUYL149PRF	sALS	71	Female
NEUAA599TMX	sALS	78	Female
NEUHG791RV5	sALS	54	Female
NEUVM674HUA	sALS	68	Female

## Sheet: Table S7a - MeRIP-seq
Table S7. Summary of sample information for high-through sequencing in this study.
Title	Genotype	Library source	IP antibody	Replicate	Cell type	Organism
Ctrl-1	Non-neurologic control	Non-ribosome RNA	Rabbit monoclonal antibody specific for N6-Methyladenosine (m6A) (NEB #E1610S)	1	iPSC-derived neuron	Homo sapiens
Ctrl-2	Non-neurologic control	Non-ribosome RNA	Rabbit monoclonal antibody specific for N6-Methyladenosine (m6A) (NEB #E1610S)	1	iPSC-derived neuron	Homo sapiens
Ctrl-3	Non-neurologic control	Non-ribosome RNA	Rabbit monoclonal antibody specific for N6-Methyladenosine (m6A) (NEB #E1610S)	1	iPSC-derived neuron	Homo sapiens
Ctrl-4	Non-neurologic control	Non-ribosome RNA	Rabbit monoclonal antibody specific for N6-Methyladenosine (m6A) (NEB #E1610S)	1	iPSC-derived neuron	Homo sapiens
C9-1	patient-derived	Non-ribosome RNA	Rabbit monoclonal antibody specific for N6-Methyladenosine (m6A) (NEB #E1610S)	1	iPSC-derived neuron	Homo sapiens
C9-2	patient-derived	Non-ribosome RNA	Rabbit monoclonal antibody specific for N6-Methyladenosine (m6A) (NEB #E1610S)	1	iPSC-derived neuron	Homo sapiens
C9-3	patient-derived	Non-ribosome RNA	Rabbit monoclonal antibody specific for N6-Methyladenosine (m6A) (NEB #E1610S)	1	iPSC-derived neuron	Homo sapiens
C9-5	patient-derived	Non-ribosome RNA	Rabbit monoclonal antibody specific for N6-Methyladenosine (m6A) (NEB #E1610S)	1	iPSC-derived neuron	Homo sapiens
Ctrl-1	Non-neurologic control	Non-ribosome RNA	input	1	iPSC-derived neuron	Homo sapiens
Ctrl-2	Non-neurologic control	Non-ribosome RNA	input	1	iPSC-derived neuron	Homo sapiens
Ctrl-3	Non-neurologic control	Non-ribosome RNA	input	1	iPSC-derived neuron	Homo sapiens
Ctrl-4	Non-neurologic control	Non-ribosome RNA	input	1	iPSC-derived neuron	Homo sapiens
C9-1	patient-derived	Non-ribosome RNA	input	1	iPSC-derived neuron	Homo sapiens
C9-2	patient-derived	Non-ribosome RNA	input	1	iPSC-derived neuron	Homo sapiens
C9-3	patient-derived	Non-ribosome RNA	input	1	iPSC-derived neuron	Homo sapiens
C9-5	patient-derived	Non-ribosome RNA	input	1	iPSC-derived neuron	Homo sapiens
Control-1	Non-neurologic control	Non-ribosome RNA	Rabbit monoclonal antibody specific for N6-Methyladenosine (m6A) (NEB #E1610S)	1	post-mortem brain tissue (motor cortex)	Homo sapiens
Control-2	Non-neurologic control	Non-ribosome RNA	Rabbit monoclonal antibody specific for N6-Methyladenosine (m6A) (NEB #E1610S)	1	post-mortem brain tissue (motor cortex)	Homo sapiens
Control-3	Non-neurologic control	Non-ribosome RNA	Rabbit monoclonal antibody specific for N6-Methyladenosine (m6A) (NEB #E1610S)	1	post-mortem brain tissue (motor cortex)	Homo sapiens
C9-ALS-1	fALS patient	Non-ribosome RNA	Rabbit monoclonal antibody specific for N6-Methyladenosine (m6A) (NEB #E1610S)	1	post-mortem brain tissue (motor cortex)	Homo sapiens
C9-ALS-2	fALS patient	Non-ribosome RNA	Rabbit monoclonal antibody specific for N6-Methyladenosine (m6A) (NEB #E1610S)	1	post-mortem brain tissue (motor cortex)	Homo sapiens
C9-ALS-3	fALS patient	Non-ribosome RNA	Rabbit monoclonal antibody specific for N6-Methyladenosine (m6A) (NEB #E1610S)	1	post-mortem brain tissue (motor cortex)	Homo sapiens
Control-1	Non-neurologic control	Non-ribosome RNA	input	1	post-mortem brain tissue (motor cortex)	Homo sapiens
Control-2	Non-neurologic control	Non-ribosome RNA	input	1	post-mortem brain tissue (motor cortex)	Homo sapiens
Control-3	Non-neurologic control	Non-ribosome RNA	input	1	post-mortem brain tissue (motor cortex)	Homo sapiens
C9-ALS-1	fALS patient	Non-ribosome RNA	input	1	post-mortem brain tissue (motor cortex)	Homo sapiens
C9-ALS-2	fALS patient	Non-ribosome RNA	input	1	post-mortem brain tissue (motor cortex)	Homo sapiens
C9-ALS-3	fALS patient	Non-ribosome RNA	input	1	post-mortem brain tissue (motor cortex)	Homo sapiens

## Sheet: Table S7b - YTHDF2-RIP-seq
Table S7. Summary of sample information for high-through sequencing in this study.
Title	Genotype	Library source	IP antibody	Replicate	Cell type	Organism
Ctrl-1	Non-neurologic control	polyA-selected RNA	YTHDF2 (Abcam ab246514)	1	iPSC-derived neuron	Homo sapiens
Ctrl-2	Non-neurologic control	polyA-selected RNA	YTHDF2 (Abcam ab246514)	1	iPSC-derived neuron	Homo sapiens
Ctrl-3	Non-neurologic control	polyA-selected RNA	YTHDF2 (Abcam ab246514)	1	iPSC-derived neuron	Homo sapiens
Ctrl-4	Non-neurologic control	polyA-selected RNA	YTHDF2 (Abcam ab246514)	1	iPSC-derived neuron	Homo sapiens
Ctrl-5	Non-neurologic control	polyA-selected RNA	YTHDF2 (Abcam ab246514)	1	iPSC-derived neuron	Homo sapiens
Ctrl-1	Non-neurologic control	polyA-selected RNA	input	1	iPSC-derived neuron	Homo sapiens
Ctrl-2	Non-neurologic control	polyA-selected RNA	input	1	iPSC-derived neuron	Homo sapiens
Ctrl-3	Non-neurologic control	polyA-selected RNA	input	1	iPSC-derived neuron	Homo sapiens
Ctrl-4	Non-neurologic control	polyA-selected RNA	input	1	iPSC-derived neuron	Homo sapiens
Ctrl-5	Non-neurologic control	polyA-selected RNA	input	1	iPSC-derived neuron	Homo sapiens

## Sheet: Table S7c - RNA decay-seq
Table S7. Summary of sample information for high-through sequencing in this study.
Title	Genotype	Library source	Actinomycin D treatment time (h)	Replicate	Cell type	Organism
Ctrl-2	Non-neurologic control	polyA-selected RNA	0	1	iPSC-derived neuron	Homo sapiens
Ctrl-3	Non-neurologic control	polyA-selected RNA	0	1	iPSC-derived neuron	Homo sapiens
Ctrl-4	Non-neurologic control	polyA-selected RNA	0	1	iPSC-derived neuron	Homo sapiens
C9-1	patient-derived	polyA-selected RNA	0	1	iPSC-derived neuron	Homo sapiens
C9-3	patient-derived	polyA-selected RNA	0	1	iPSC-derived neuron	Homo sapiens
C9-5	patient-derived	polyA-selected RNA	0	1	iPSC-derived neuron	Homo sapiens
Ctrl-2	Non-neurologic control	polyA-selected RNA	3	1	iPSC-derived neuron	Homo sapiens
Ctrl-3	Non-neurologic control	polyA-selected RNA	3	1	iPSC-derived neuron	Homo sapiens
Ctrl-4	Non-neurologic control	polyA-selected RNA	3	1	iPSC-derived neuron	Homo sapiens
C9-1	patient-derived	polyA-selected RNA	3	1	iPSC-derived neuron	Homo sapiens
C9-3	patient-derived	polyA-selected RNA	3	1	iPSC-derived neuron	Homo sapiens
C9-5	patient-derived	polyA-selected RNA	3	1	iPSC-derived neuron	Homo sapiens
Ctrl-2	Non-neurologic control	polyA-selected RNA	6	1	iPSC-derived neuron	Homo sapiens
Ctrl-3	Non-neurologic control	polyA-selected RNA	6	1	iPSC-derived neuron	Homo sapiens
Ctrl-4	Non-neurologic control	polyA-selected RNA	6	1	iPSC-derived neuron	Homo sapiens
C9-1	patient-derived	polyA-selected RNA	6	1	iPSC-derived neuron	Homo sapiens
C9-3	patient-derived	polyA-selected RNA	6	1	iPSC-derived neuron	Homo sapiens
C9-5	patient-derived	polyA-selected RNA	6	1	iPSC-derived neuron	Homo sapiens
